# Supplementary material for: Characterization of genomic alterations in Chinese colorectal cancer patients with liver metastases
Source: J Transl Med. 2021 Jul 19;19:313. doi: 10.1186/s12967-021-02986-0 (PMC8287676; doi:10.1186/s12967-021-02986-0)
Supplement: Supplementary file 2 — Additional file 2: Table S2. The gene list of our targeted panel [file 12967_2021_2986_MOESM2_ESM.xlsx]

## Sheet: 620 genes
620 cancer-related genes in targeted panel
ABL1	ACO1	ACVR1	ACVR1B	ACVR2A	ACVR2B	ADNP	AJUBA	AKT1	AKT2
AKT3	ALK	ALKBH6	ALOX12B	ALPK2	AMER1	ANK3	ANKRD11	APC	APLNR
APOL2	AR	ARAF	ARHGAP35	ARID1A	ARID1B	ARID2	ARID5B	ASXL1	ASXL2
ATM	ATP5F1B	ATR	ATRX	AURKA	AURKB	AXIN1	AXIN2	AXL	AZGP1
B2M	B4GALT3	BAP1	BARD1	BBC3	BCL10	BCL2	BCL2L1	BCL2L11	BCL6
BCLAF1	BCOR	BHMT2	BICC1	BIRC3	BLM	BMPR1A	BRAF	BRCA1	BRCA2
BRD4	BABAM2	BRIP1	BTK	C3orf70	CALR	CAP2	CARD11	CASP8	CBFB
CBL	CCDC120	CCDC6	CCND1	CCND2	CCND3	CCNE1	CD1D	CD274	CD276
CD70	CD74	CD79A	CD79B	CDC27	CDC73	CDH1	CDK12	CDK4	CDK6
CDK8	CDKN1A	CDKN1B	CDKN1C	CDKN2A	CDKN2B	CDKN2C	CEBPA	CENPA	CEP76
CHD4	CHD8	CHEK1	CHEK2	CIC	CNBD1	CNKSR1	COL5A1	COL5A3	CREBBP
CRIPAK	CRKL	CRLF2	CSF1R	CSF3R	CTCF	CTLA4	CTNNB1	CUL3	CUL4B
CUX1	CXCR4	DAXX	DCUN1D1	DDR2	DDX3X	DDX5	DIAPH1	DICER1	DIS3
DNAH12	DNAJB1	DNER	DNMT1	DNMT3A	DNMT3B	DOT1L	E2F3	EED	EGFL7
EGFR	EGR3	EIF1AX	EIF2S2	EIF4A2	EIF4E	ELF3	EML4	EP300	EPCAM
EPHA2	EPHA3	EPHA5	EPHA7	EPHB1	EPHB6	EPPK1	ERBB2	ERBB3	ERBB4
ERCC1	ERCC2	ERCC3	ERCC4	ERCC5	ERG	ERRFI1	ESR1	ETV1	ETV6
EWSR1	EXT1	EXT2	EZH1	EZH2	EZR	FAM166A	ABRAXAS1	TENT5C	FANCA
FANCB	FANCC	FANCD2	FANCE	FANCF	FANCG	FANCI	FANCL	FANCM	FAT1
FBXW7	FGF19	FGF3	FGF4	FGFBP1	FGFR1	FGFR2	FGFR3	FGFR4	FH
FIP1L1	FLCN	FLG	FLI1	FLT1	FLT3	FLT4	FOXA1	FOXA2	FOXL2
FOXO1	FOXP1	FOXQ1	FRMD7	FUBP1	FYN	GAPDH	GATA1	GATA2	GATA3
GLI1	GNA11	GNA13	GNAQ	GNAS	GNB1	GNPTAB	GOT1	GPS2	GREM1
GRIN2A	GSK3B	GUSB	H3-3A	H3-3B	H3-5	HDAC1	HDAC2	HGF	H1-2
H1-4	H2BC5	H3C1	H3C2	H3C3	H3C4	H3C6	H3C7	H3C8	H3C10
H3C11	H3C12	H4C5	H3C13	H3-4	HLA-A	HLA-B	HNF1A	HOXB13	HRAS
HSP90AB1	ICOSLG	ID3	IDH1	IDH2	IFNGR1	IFNGR2	IGF1	IGF1R	IGF2
IKBKE	IKZF1	IL10	IL7R	ING1	INHA	INHBA	INPP4A	INPP4B	INPPL1
INSR	INSRR	INTS12	IPO7	IRF1	IRF4	IRF6	IRS1	IRS2	ITGB7
ITPKB	JAK1	JAK2	JAK3	JUN	KDM5A	KDM5C	KDM6A	KDR	KEAP1
KEL	KIF5B	KIT	KLF4	KLHL8	KMT2A	KMT2B	KMT2C	KMT2D	KRAS
LATS1	LATS2	LCTL	LIFR	LMO1	LRRK2	MALT1	MAP2K1	MAP2K2	MAP2K4
MAP3K1	MAP3K13	MAP4K3	MAPK1	MAPK3	MAPK8IP1	MAX	MBD1	MCL1	MDC1
MDM2	MDM4	MECOM	MED12	MED23	MEF2B	MEN1	MET	MGA	MICALCL
MITF	MLH1	MLH3	MORC4	MPL	MPO	MRE11	MSH2	MSH6	MST1
MST1R	MTOR	MUC17	MUTYH	MXRA5	MYB	MYC	MYCL	MYCN	MYD88
MYOCD	MYOD1	NAB2	NAV3	NBN	NBPF1	NCOA3	NCOR1	NEGR1	NF1
NF2	NFE2L2	NFE2L3	NFKBIA	NKX2-1	NKX3-1	NOTCH1	NOTCH2	NOTCH3	NOTCH4
NPM1	NRAS	NSD1	NTN4	NTRK1	NTRK2	NTRK3	NUP210L	NUP93	ODAM
OMA1	OR4A16	OR52N1	OTUD7A	PAK1	PAK5	PALB2	TENT4B	PRKN	PARP1
PAX5	PBRM1	PCBP1	PCNA	PDAP1	PDCD1	PDCD2L	PDGFRA	PDGFRB	PDPK1
PDSS2	PGR	PHF6	PHOX2B	PIK3C2G	PIK3C3	PIK3CA	PIK3CB	PIK3CD	PIK3CG
PIK3R1	PIK3R2	PIK3R3	PIM1	PLCG2	PLK2	PMAIP1	PMS1	PMS2	PNRC1
POLD1	POLE	POLQ	POU2AF1	POU2F2	PPM1D	PPP2R1A	PPP6C	PRDM1	PRKACA
PRKAR1A	PRKDC	PRX	PTCH1	PTEN	PTPN11	PTPRD	PTPRS	PTPRT	QKI
RAB35	RAB40A	RAC1	RAD1	RAD17	RAD21	RAD50	RAD51	RAD51B	RAD51C
RAD51D	RAD52	RAD54L	RAD9A	RAF1	RARA	RASA1	RB1	RBM10	RECQL4
REL	RET	RFC1	COP1	RHEB	RHOA	RICTOR	RIT1	RNF43	ROS1
RPL22	RPL5	RPP30	RPS15	RPS2	RPS6KA4	RPS6KB2	RPTOR	RRM1	RSBN1L
RUNX1	RXRA	RYBP	SACS	SDHA	SDHAF2	SDHB	SDHC	SDHD	SELP
SEPTIN12	SERPINB13	SETBP1	SETD2	SETDB1	SF3B1	SGK1	SH2B3	SH2D1A	SHQ1
SIN3A	SIRT4	SLC1A3	SLC26A3	SLC44A3	SLC4A5	SLX4	SMAD2	SMAD3	SMAD4
SMARCA4	SMARCB1	SMARCD1	SMC1A	SMC3	SMO	SND1	SNX25	SOCS1	SOS1
SOX17	SOX2	SOX9	SPEN	SPOP	SRC	SRSF2	STAG2	STAT3	STAT5A
STAT5B	STAT6	STK11	STK19	STK40	STX2	SUFU	SUZ12	SYK	TACC3
TAF1	TAP1	TBC1D12	TBL1XR1	TBX3	ELOC	TCF3	TCF7L2	TCP11L2	TDRD10
TERT	TET1	TET2	TFE3	TGFBR1	TGFBR2	TIMM17A	TLR4	TMEM127	TMPRSS2
TNF	TNFAIP3	TNFRSF14	TOP1	TP53	TP53BP1	TP63	TPX2	TRAF2	TRAF3
TRAF7	TRIM23	TSC1	TSC2	TSHR	TSHZ2	TSHZ3	TTLL9	TXNDC8	TYK2
U2AF1	USP9X	VEGFA	VEZF1	VHL	VTCN1	WASF3	WRN	WT1	XIAP
XIRP2	XPA	XPC	XPO1	XRCC1	XRCC2	XRCC3	XRCC4	XRCC5	XRCC6
YAP1	YES1	ZFHX3	ZNF180	ZNF471	ZNF483	ZNF620	ZNF750	ZRANB3	ZRSR2

## Sheet: 337 genes
337 genes in both 620-genes panel and MSK-IMPACT
ABL1	ABRAXAS1	AKT1	AKT2	AKT3	ALK	ALOX12B	APC	AR	ARAF
ARID1A	ARID1B	ARID2	ARID5B	ASXL1	ASXL2	ATM	ATR	ATRX	AURKA
AURKB	AXIN1	AXIN2	AXL	B2M	BAP1	BARD1	BBC3	BCL2	BCL2L1
BCL2L11	BCL6	BCOR	BLM	BMPR1A	BRAF	BRCA1	BRCA2	BRD4	BRIP1
BTK	CARD11	CASP8	CBFB	CBL	CCND1	CCND2	CCND3	CCNE1	CD274
CD276	CD79B	CDC73	CDH1	CDK12	CDK4	CDK6	CDK8	CDKN1A	CDKN1B
CDKN2A	CDKN2B	CDKN2C	CHEK1	CHEK2	CIC	COP1	CREBBP	CRKL	CRLF2
CSF1R	CTCF	CTLA4	CTNNB1	CUL3	DAXX	DCUN1D1	DDR2	DICER1	DIS3
DNMT1	DNMT3A	DNMT3B	DOT1L	E2F3	EED	EGFL7	EGFR	EIF1AX	EP300
EPCAM	EPHA3	EPHA5	EPHB1	ERBB2	ERBB3	ERBB4	ERCC2	ERCC3	ERCC4
ERCC5	ERG	ESR1	ETV1	ETV6	EWSR1	EZH2	FANCA	FANCC	FAT1
FBXW7	FGF19	FGF3	FGF4	FGFR1	FGFR2	FGFR3	FGFR4	FH	FLCN
FLT1	FLT3	FLT4	FOXA1	FOXL2	FOXP1	FUBP1	GATA1	GATA2	GATA3
GNA11	GNAQ	GNAS	GREM1	GRIN2A	GSK3B	H1-2	H2BC5	H3-5	H3C2
HGF	HNF1A	HRAS	ICOSLG	IDH1	IDH2	IFNGR1	IGF1	IGF1R	IGF2
IKBKE	IKZF1	IL10	IL7R	INPP4A	INPP4B	INSR	IRF4	IRS1	IRS2
JAK1	JAK2	JAK3	JUN	KDM5A	KDM5C	KDM6A	KDR	KEAP1	KIT
KLF4	KRAS	LATS1	LATS2	LMO1	MAP2K1	MAP2K2	MAP2K4	MAP3K1	MAP3K13
MAPK1	MAX	MCL1	MDC1	MDM2	MDM4	MED12	MEF2B	MEN1	MET
MITF	MLH1	MPL	MRE11	MSH2	MSH6	MTOR	MUTYH	MYC	MYCN
MYD88	MYOD1	NBN	NCOR1	NF1	NF2	NFE2L2	NKX2-1	NKX3-1	NOTCH1
NOTCH2	NOTCH3	NOTCH4	NPM1	NRAS	NSD1	NTRK1	NTRK2	NTRK3	PAK1
PAK5	PALB2	PARP1	PAX5	PBRM1	PDCD1	PDGFRA	PDGFRB	PDPK1	PHOX2B
PIK3C2G	PIK3C3	PIK3CA	PIK3CB	PIK3CD	PIK3CG	PIK3R1	PIK3R2	PIK3R3	PIM1
PLK2	PMAIP1	PMS1	PMS2	PNRC1	POLE	PPP2R1A	PRDM1	PRKAR1A	PRKN
PTCH1	PTEN	PTPN11	PTPRD	PTPRS	PTPRT	RAC1	RAD50	RAD51	RAD51B
RAD51C	RAD51D	RAD52	RAD54L	RAF1	RARA	RASA1	RB1	RBM10	RECQL4
REL	RET	RHOA	RICTOR	RIT1	RNF43	ROS1	RPS6KA4	RPS6KB2	RPTOR
RUNX1	RYBP	SDHA	SDHAF2	SDHB	SDHC	SDHD	SETD2	SF3B1	SH2D1A
SHQ1	SMAD2	SMAD3	SMAD4	SMARCA4	SMARCB1	SMARCD1	SMO	SOCS1	SOX17
SOX2	SOX9	SPEN	SPOP	SRC	STAG2	STK11	STK40	SUFU	SUZ12
SYK	TBX3	TENT5C	TERT	TET1	TET2	TGFBR1	TGFBR2	TMEM127	TMPRSS2
TNFAIP3	TNFRSF14	TOP1	TP53	TP63	TRAF7	TSC1	TSC2	TSHR	U2AF1
VHL	VTCN1	WT1	XIAP	XPO1	YAP1	YES1
