# Supplementary material for: Characterization of genomic alterations in Chinese colorectal cancer patients with liver metastases
Source: J Transl Med. 2021 Jul 19;19:313. doi: 10.1186/s12967-021-02986-0 (PMC8287676; doi:10.1186/s12967-021-02986-0)
Supplement: Supplementary file 3 — Additional file 3: Table S3. The shared mutations between paired primary tumors and LMs [file 12967_2021_2986_MOESM3_ESM.xlsx]

## Sheet: Sheet 1
Hugo Symbol	Primary private	LM private	Shared	Total number of varaints	Percentage of shared variants
APC	22	9	140	171	0.818713
TP53	10	12	111	133	0.834586
KRAS	2	2	53	57	0.929825
FLG	2	8	14	24	0.583333
SMAD4	4	6	12	22	0.545455
BRCA2	5	7	6	18	0.333333
TCF7L2	4	1	12	17	0.705882
FBXW7	1	1	14	16	0.875
ARID1A	4	2	9	15	0.6
ATM	1	2	12	15	0.8
FGFR1	5	6	4	15	0.266667
PIK3CA	3	1	11	15	0.733333
SOX9	2	0	11	13	0.846154
AMER1	1	0	11	12	0.916667
AURKA	4	6	2	12	0.166667
PIK3R1	2	2	8	12	0.666667
XIRP2	5	2	5	12	0.416667
EPHA5	0	2	9	11	0.818182
PTPRS	2	2	7	11	0.636364
SACS	4	3	4	11	0.363636
SMAD3	4	4	3	11	0.272727
ZFHX3	2	3	6	11	0.545455
EPPK1	3	3	4	10	0.4
FLT3	3	5	2	10	0.2
KMT2D	2	0	8	10	0.8
MYC	3	6	1	10	0.1
RB1	3	7	0	10	0
COL5A1	1	1	7	9	0.777778
LRRK2	2	4	3	9	0.333333
NOTCH3	1	2	6	9	0.666667
PLCG2	4	2	3	9	0.333333
PRKDC	3	4	2	9	0.222222
PTPRT	3	4	2	9	0.222222
SMAD2	2	1	6	9	0.666667
FAT1	1	5	2	8	0.25
GRIN2A	3	0	5	8	0.625
IRS2	1	3	4	8	0.5
MAP2K4	1	5	2	8	0.25
MXRA5	0	2	6	8	0.75
RICTOR	2	3	3	8	0.375
TYK2	3	0	5	8	0.625
DIAPH1	1	1	5	7	0.714286
EPHB6	2	1	4	7	0.571429
KMT2C	3	2	2	7	0.285714
NAV3	4	1	2	7	0.285714
NCOR1	1	3	3	7	0.428571
ALK	3	1	2	6	0.333333
AR	1	3	2	6	0.333333
ARID1B	2	0	4	6	0.666667
CDC27	5	0	1	6	0.166667
ERBB2	2	2	2	6	0.333333
ERBB3	0	2	4	6	0.666667
ERBB4	2	1	3	6	0.5
KMT2B	1	1	4	6	0.666667
POLE	0	2	4	6	0.666667
PTEN	0	3	3	6	0.5
RNF43	2	1	3	6	0.5
SMARCA4	2	1	3	6	0.5
TET2	0	3	3	6	0.5
USP9X	1	0	5	6	0.833333
ACVR1B	0	0	5	5	1
AKT1	1	3	1	5	0.2
ANKRD11	3	1	1	5	0.2
ARID2	1	0	4	5	0.8
AXIN2	0	0	5	5	1
BCOR	3	0	2	5	0.4
BRD4	3	0	2	5	0.4
COL5A3	1	1	3	5	0.6
CTNNB1	0	3	2	5	0.4
FGFR3	0	5	0	5	0
GLI1	0	3	2	5	0.4
IKZF1	0	2	3	5	0.6
INHBA	2	0	3	5	0.6
KDR	0	4	1	5	0.2
MGA	0	1	4	5	0.8
NOTCH1	0	0	5	5	1
NRAS	1	2	2	5	0.4
PIK3CB	1	1	3	5	0.6
RBM10	0	2	3	5	0.6
ROS1	0	3	2	5	0.4
ANK3	0	1	3	4	0.75
CARD11	0	0	4	4	1
CDK12	0	1	3	4	0.75
CDKN2A	2	1	1	4	0.25
CIC	0	2	2	4	0.5
COP1	0	3	1	4	0.25
DNAH12	1	1	2	4	0.5
EGFR	1	3	0	4	0
EPHA3	1	2	1	4	0.25
EPHA7	1	2	1	4	0.25
ESR1	0	1	3	4	0.75
GATA2	2	1	1	4	0.25
IRS1	2	1	1	4	0.25
LATS2	2	0	2	4	0.5
LIFR	1	1	2	4	0.5
MUC17	0	1	3	4	0.75
PBRM1	1	0	3	4	0.75
POLQ	2	2	0	4	0
SETBP1	0	2	2	4	0.5
SETD2	1	1	2	4	0.5
SOX17	1	0	3	4	0.75
SPEN	1	1	2	4	0.5
TERT	1	1	2	4	0.5
TP53BP1	2	0	2	4	0.5
TSHZ2	0	1	3	4	0.75
TSHZ3	1	0	3	4	0.75
TTLL9	0	1	3	4	0.75
ACO1	1	2	0	3	0
ARHGAP35	1	0	2	3	0.666667
ASXL1	3	0	0	3	0
ATRX	0	2	1	3	0.333333
AXIN1	0	0	3	3	1
B2M	1	2	0	3	0
BCLAF1	0	2	1	3	0.333333
BMPR1A	0	2	1	3	0.333333
BRAF	2	0	1	3	0.333333
CCND2	1	1	1	3	0.333333
CDKN2B	2	1	0	3	0
CHEK2	2	1	0	3	0
ELOC	3	0	0	3	0
ETV1	0	0	3	3	1
EWSR1	1	1	1	3	0.333333
EXT1	1	1	1	3	0.333333
FANCM	0	0	3	3	1
FGFR4	0	1	2	3	0.666667
FLCN	1	1	1	3	0.333333
FLT4	0	1	2	3	0.666667
FRMD7	2	0	1	3	0.333333
FUBP1	1	1	1	3	0.333333
GNAS	1	2	0	3	0
GSK3B	1	1	1	3	0.333333
H3-3A	0	0	3	3	1
H3C10	2	1	0	3	0
JAK3	0	2	1	3	0.333333
KEL	0	0	3	3	1
KMT2A	1	2	0	3	0
MAP4K3	1	2	0	3	0
MAPK8IP1	1	0	2	3	0.666667
MDM2	1	2	0	3	0
MECOM	1	1	1	3	0.333333
MED23	2	0	1	3	0.333333
MET	1	2	0	3	0
MSH6	0	1	2	3	0.666667
MYCN	1	1	1	3	0.333333
MYOD1	2	0	1	3	0.333333
NBPF1	0	3	0	3	0
NFE2L3	1	0	2	3	0.666667
NTRK2	0	0	3	3	1
PDGFRA	0	3	0	3	0
PRX	0	0	3	3	1
PTCH1	1	0	2	3	0.666667
QKI	1	1	1	3	0.333333
RAD50	1	1	1	3	0.333333
RAD52	2	1	0	3	0
SH2B3	0	2	1	3	0.333333
SIRT4	2	1	0	3	0
SLC26A3	0	0	3	3	1
SLC4A5	2	0	1	3	0.333333
SLX4	0	3	0	3	0
STAT6	3	0	0	3	0
TBX3	0	1	2	3	0.666667
TENT4B	1	0	2	3	0.666667
TRAF2	1	1	1	3	0.333333
TRAF7	0	1	2	3	0.666667
TSC2	0	1	2	3	0.666667
VEZF1	1	1	1	3	0.333333
ZNF471	0	2	1	3	0.333333
ZNF483	1	1	1	3	0.333333
ZRANB3	0	0	3	3	1
ABL1	1	0	1	2	0.5
ACVR2B	0	1	1	2	0.5
AKT2	2	0	0	2	0
AKT3	0	0	2	2	1
BABAM2	1	0	1	2	0.5
BCL6	1	1	0	2	0
BIRC3	1	0	1	2	0.5
BLM	0	1	1	2	0.5
BRCA1	2	0	0	2	0
CCND3	0	1	1	2	0.5
CD274	1	1	0	2	0
CD276	0	0	2	2	1
CD79A	1	0	1	2	0.5
CDKN1B	0	1	1	2	0.5
CHD4	1	0	1	2	0.5
CHD8	0	0	2	2	1
CSF3R	0	0	2	2	1
CTCF	1	1	0	2	0
CUX1	0	0	2	2	1
DICER1	1	0	1	2	0.5
DNMT1	0	2	0	2	0
DNMT3A	0	0	2	2	1
DNMT3B	1	0	1	2	0.5
E2F3	1	1	0	2	0
EP300	0	1	1	2	0.5
EPHA2	1	0	1	2	0.5
EPHB1	0	1	1	2	0.5
ERCC4	0	1	1	2	0.5
FANCA	1	1	0	2	0
FANCE	0	0	2	2	1
FGF4	1	0	1	2	0.5
FIP1L1	0	1	1	2	0.5
FLT1	1	1	0	2	0
FOXP1	0	1	1	2	0.5
GNAQ	1	0	1	2	0.5
GNPTAB	1	1	0	2	0
H2BC5	0	1	1	2	0.5
H3C11	0	2	0	2	0
HDAC2	0	1	1	2	0.5
HLA-A	0	1	1	2	0.5
IGF1R	1	0	1	2	0.5
IKBKE	0	0	2	2	1
INPP4B	0	0	2	2	1
INPPL1	0	2	0	2	0
INSR	0	0	2	2	1
JAK2	1	1	0	2	0
JUN	1	0	1	2	0.5
KIT	1	0	1	2	0.5
LATS1	0	1	1	2	0.5
MAP3K1	0	0	2	2	1
MAP3K13	1	0	1	2	0.5
MED12	0	1	1	2	0.5
MEN1	1	0	1	2	0.5
MLH3	0	2	0	2	0
MPO	0	0	2	2	1
MSH2	0	1	1	2	0.5
MST1	0	0	2	2	1
MTOR	1	1	0	2	0
MYB	1	0	1	2	0.5
NAB2	0	1	1	2	0.5
NBN	0	2	0	2	0
NCOA3	1	1	0	2	0
NF1	2	0	0	2	0
NKX2-1	1	0	1	2	0.5
NTRK3	0	2	0	2	0
NUP210L	0	1	1	2	0.5
NUP93	1	0	1	2	0.5
OTUD7A	1	0	1	2	0.5
PAK5	1	1	0	2	0
PAX5	0	0	2	2	1
PCBP1	0	0	2	2	1
PDCD1	1	0	1	2	0.5
PDSS2	0	1	1	2	0.5
PIK3C2G	0	2	0	2	0
PIK3C3	1	1	0	2	0
PIK3CD	0	1	1	2	0.5
PIK3CG	0	0	2	2	1
PMS2	0	1	1	2	0.5
PNRC1	0	2	0	2	0
POLD1	1	0	1	2	0.5
PRKN	0	0	2	2	1
PTPRD	0	2	0	2	0
RAD51	0	2	0	2	0
RAD54L	1	1	0	2	0
RET	1	0	1	2	0.5
RFC1	1	1	0	2	0
RPS6KA4	2	0	0	2	0
SETDB1	0	1	1	2	0.5
SF3B1	1	0	1	2	0.5
SGK1	0	0	2	2	1
SLC44A3	1	0	1	2	0.5
SMARCB1	0	1	1	2	0.5
SNX25	0	1	1	2	0.5
STAT3	0	0	2	2	1
TACC3	0	0	2	2	1
TAF1	2	0	0	2	0
TDRD10	1	1	0	2	0
TET1	1	1	0	2	0
TGFBR1	0	0	2	2	1
TNFAIP3	0	0	2	2	1
TPX2	1	0	1	2	0.5
TSC1	1	1	0	2	0
VEGFA	0	2	0	2	0
ZNF620	0	1	1	2	0.5
ZNF750	1	0	1	2	0.5
ABRAXAS1	0	1	0	1	0
ACVR1	0	1	0	1	0
ACVR2A	0	1	0	1	0
ADNP	0	1	0	1	0
ALKBH6	0	0	1	1	1
ALPK2	0	0	1	1	1
ARAF	1	0	0	1	0
ARID5B	0	1	0	1	0
ASXL2	0	1	0	1	0
AXL	0	1	0	1	0
AZGP1	0	0	1	1	1
BAP1	0	0	1	1	1
BCL2L11	0	0	1	1	1
BICC1	0	1	0	1	0
C3orf70	0	1	0	1	0
CAP2	0	0	1	1	1
CASP8	0	0	1	1	1
CBL	0	1	0	1	0
CCNE1	0	0	1	1	1
CD1D	0	0	1	1	1
CDC73	0	0	1	1	1
CDH1	0	1	0	1	0
CDK4	0	0	1	1	1
CEP76	0	0	1	1	1
CHEK1	0	0	1	1	1
CREBBP	0	0	1	1	1
CTLA4	0	0	1	1	1
CUL4B	0	0	1	1	1
CYLD	0	1	0	1	0
DDR2	0	1	0	1	0
DIS3	0	1	0	1	0
DNER	1	0	0	1	0
DOT1L	0	1	0	1	0
EED	0	0	1	1	1
EGFL7	0	0	1	1	1
EGR3	0	0	1	1	1
EIF2S2	0	1	0	1	0
EIF4E	0	0	1	1	1
EML4	0	0	1	1	1
EPCAM	1	0	0	1	0
ERCC3	0	0	1	1	1
ERCC5	0	1	0	1	0
ERRFI1	0	0	1	1	1
EZH1	0	0	1	1	1
EZR	0	0	1	1	1
FAM166A	0	1	0	1	0
FANCI	0	1	0	1	0
FANCL	0	0	1	1	1
FGFBP1	1	0	0	1	0
FGFR2	0	0	1	1	1
FOXL2	0	1	0	1	0
FOXQ1	0	1	0	1	0
GNA13	0	0	1	1	1
GNB1	0	0	1	1	1
GPS2	0	1	0	1	0
GUSB	0	0	1	1	1
H1-2	0	0	1	1	1
H1-4	0	0	1	1	1
H3-3B	0	0	1	1	1
H3C1	1	0	0	1	0
H3C12	0	0	1	1	1
H3C6	0	0	1	1	1
HLA-B	0	0	1	1	1
HRAS	1	0	0	1	0
HSP90AB1	0	1	0	1	0
IDH1	0	1	0	1	0
IL7R	0	0	1	1	1
INHA	0	0	1	1	1
INPP4A	0	1	0	1	0
INSRR	0	0	1	1	1
IPO7	0	0	1	1	1
IRF6	0	0	1	1	1
ITGB7	0	0	1	1	1
ITPKB	0	0	1	1	1
KDM5A	0	0	1	1	1
KDM5C	1	0	0	1	0
LCTL	0	1	0	1	0
MAPK3	0	0	1	1	1
MBD1	0	0	1	1	1
MEF2B	0	1	0	1	0
MICALCL	0	0	1	1	1
MITF	0	0	1	1	1
MLH1	0	0	1	1	1
MORC4	0	0	1	1	1
MST1R	0	0	1	1	1
MYOCD	0	1	0	1	0
NEGR1	1	0	0	1	0
NKX3-1	0	1	0	1	0
NSD1	0	1	0	1	0
NTRK1	0	0	1	1	1
ODAM	0	0	1	1	1
OMA1	0	1	0	1	0
OR52N1	1	0	0	1	0
PALB2	0	0	1	1	1
PARP1	1	0	0	1	0
PDGFRB	0	1	0	1	0
PGR	0	0	1	1	1
PHOX2B	0	0	1	1	1
PLK2	0	1	0	1	0
POU2F2	0	1	0	1	0
PPM1D	0	0	1	1	1
PPP6C	1	0	0	1	0
PRKACA	0	0	1	1	1
PTPN11	0	0	1	1	1
RAB35	0	0	1	1	1
RAB40A	1	0	0	1	0
RAD51B	0	1	0	1	0
RAF1	0	0	1	1	1
RASA1	1	0	0	1	0
REL	0	0	1	1	1
RHOA	0	1	0	1	0
RPL5	0	1	0	1	0
RPS2	1	0	0	1	0
RPS6KB2	0	0	1	1	1
RPTOR	0	0	1	1	1
RUNX1	0	1	0	1	0
RXRA	0	0	1	1	1
SDHA	0	0	1	1	1
SEPTIN12	1	0	0	1	0
SIN3A	0	0	1	1	1
SLC1A3	0	1	0	1	0
SMARCD1	0	1	0	1	0
SMC3	0	0	1	1	1
SMO	0	1	0	1	0
SND1	0	0	1	1	1
SOS1	1	0	0	1	0
SPOP	0	1	0	1	0
SRSF2	0	1	0	1	0
STAG2	0	1	0	1	0
STK40	0	0	1	1	1
STX2	1	0	0	1	0
TBC1D12	0	0	1	1	1
TBL1XR1	0	0	1	1	1
TCP11L2	0	0	1	1	1
TFE3	1	0	0	1	0
TGFBR2	0	0	1	1	1
TLR4	0	1	0	1	0
TOP1	0	0	1	1	1
TP63	1	0	0	1	0
TRIM23	0	0	1	1	1
TSHR	1	0	0	1	0
WASF3	0	0	1	1	1
WRN	0	0	1	1	1
WT1	1	0	0	1	0
XIAP	0	1	0	1	0
XPC	0	0	1	1	1
XRCC2	0	0	1	1	1
XRCC5	1	0	0	1	0
ZNF180	0	1	0	1	0
